# Supplementary material for: Association of Uric Acid in Serum and Urine with Arterial Stiffness: Hanzhong Adolescent Hypertension Study
Source: Dis Markers. 2020 Jul 16;2020:1638515. doi: 10.1155/2020/1638515 (PMC7382737; doi:10.1155/2020/1638515)
Supplement: Supplementary Materials — Table S1: association between various characteristics and the risk of baPWV and CIMT in subjects without medication use (n = 2205). Table S2: association between various characteristics and the risk of arterial stiffness in subjects without medication use (n = 2205). [file 1638515.f1.zip]

Archive with 2 entries (2 files):
- Table S1.doc
- Table S2.doc
